# Supplementary material for: A Kinetic Model of Dopamine- and Calcium-Dependent Striatal Synaptic Plasticity
Source: PLoS Comput Biol. 2010 Feb 12;6(2):e1000670. doi: 10.1371/journal.pcbi.1000670 (PMC2820521; doi:10.1371/journal.pcbi.1000670)
Supplement: Table S2 — Enzymatic reactions (0.04 MB XLS) [file pcbi.1000670.s004.xls]

## Sheet: Enzymes
Table S2. Enzymatic reactions
Group	Enzyme	Substrate	Product	Km (uM)	kcat (sec^-1)	Initial conc of complex	Reference
PKA	PKA_act	I1	I1p	5	1.4	0.00882517	Estimated
	PKA_act	PP2A	PP2Ap	1	1.2	0.135655	Estimated
	PKA_act	D	D34	2.4	2.7	0.940883	[57, 68]
	PKA_act	D137	D34_137	2.4	2.7	0.0368367	[57, 68]
	PKA_act	GluR	GluR_845p	2	1	0.000567417	Estimated
	PKA_act	GluR_I	GluR_I_845p	2	1	0.00523033	Estimated
	PKA_act	PDE	PDE2_p	7.5	9	0.00956283	[72]
PDE	PDE1	cAMP	AMP	39.7	9	0.0222267	[72]
	PDE1_CaM	cAMP	AMP	4.6012	18	2.42983e-07	[72]
	PDE2	cAMP	AMP	39.7	18	0.006203	[72]
	PDE2_p	cAMP	AMP	19.841	20	0.009617	[72]
PP1	PP1_act	CaMKII_Thr286p_CaM	CaMKII_CaM	5.1	0.35	0.0073075	[72]
	PP1_act	CaMKII_Thr286	CaMKII	5.1	0.35	0.148642	[72]
	PP1_act	CaMKII_Thr286_305	CaMKII_Thr286	5.1	0.35	0.00600233	[72]
	PP1_act	CaMKII_Thr286_305	CaMKII_Thr306	5.1	0.35	0.00600233	[72]
	PP1_act	CaMKII_Thr306	CaMKII	5.1	0.35	0.00600233	[72]
	PP1_act	GluR_845p_831p	GluR_845p	100	1	3.3585e-05	[69]
	PP1_act	GluR_845p	GluR	100	3	0.000191033	[69]
	PP1_act	GluR_I_845p_831p	GluR_845p	100	1	0.000162915	[69]
	PP1_act	GluR_I_845p	GluR_I	100	3	0.00171317	[69]
PP2A	PP2A_PKA	D75	D	0.37222	6.7	0.23695	Estimated
	PP2A_PKA	D34_75	D34	0.37222	6.7	5.62967e-08	Estimated
	PP2A_PKA	D75_137	D137	0.37222	6.7	0.00927633	Estimated
	PP2A_PKA	D34_75_137	D34_137	0.37222	6.7	2.56333e-09	Estimated
	PP2A_PKA	GluR_831p_845p	GluR_845p	30	1	4.32617e-07	[69]
	PP2A_PKA	GluR_845p	GluR	30	3	2.46083e-06	[69]
	PP2A_PKA	GluR_I_831p_845p	GluR_I_845p	30	1	2.09867e-06	[69]
	PP2A_PKA	GluR_I_845p	GluR_I	30	3	2.20683e-05	[69]
	PP2A_Ca	D75	D	0.37222	6.7	0.0322867	Estimated
	PP2A_Ca	D34_75	D34	0.37222	6.7	7.67317e-09	Estimated
	PP2A_Ca	D75_137	D137	0.37222	6.7	0.00126437	Estimated
	PP2A_Ca	D34_75_137	D34_137	0.37222	6.7	3.49367e-10	Estimated
	PP2A_Ca	GluR_831p_845p	GluR_845p	30	1	5.89667e-08	[69]
	PP2A_Ca	GluR_845p	GluR	30	3	3.35417e-07	[69]
	PP2A_Ca	GluR_I_831p_845p	GluR_I_845p	30	1	2.8605e-07	[69]
	PP2A_Ca	GluR_I_845p	GluR_I	30	3	3.008e-06	[69]
PP2B	CaMCa2_CaNAB_Ca4	D34	D	0.0136	6.8	0.00502017	[55]
	CaMCa2_CaNAB_Ca4	D34_75	D75	0.0136	6.8	1.09752e-06	[55]
	CaMCa2_CaNAB_Ca4	D34_137	D137	0.0136	2	0.000211983	[55]
	CaMCa2_CaNAB_Ca4	D34_75_137	D75_137	0.0136	2	4.99717e-08	[55]
	CaMCa2_CaNAB_Ca4	PP1_D34	PP1_D	0.0136	6.8	0.112997	[55]
	CaMCa2_CaNAB_Ca4	PP1_D34_75	PP1_D75	0.0136	6.8	2.47033e-05	[55]
	CaMCa2_CaNAB_Ca4	PP1_D34_137	PP1_D137	0.0136	2	0.0154948	[55]
	CaMCa2_CaNAB_Ca4	PP1_D34_75_137	PP1_D75_137	0.0136	2	3.65283e-06	[55]
	CaMCa2_CaNAB_Ca4	I1p	I1	4	3	0.00278617	Estimated
	CaMCa2_CaNAB_Ca4	PP1_I1p	PP1_I1	5	1.4	1.06542e-06	Estimated
	CaMCa2_CaNAB_Ca4	CK1p	CK1	2	6	0.00150895	Estimated
	CaMCa3_CaNAB_Ca4	D34	D	0.0136	6.8	0.0101117	[55]
	CaMCa3_CaNAB_Ca4	D34_75	D75	0.0136	6.8	2.21067e-06	[55]
	CaMCa3_CaNAB_Ca4	D34_137	D137	0.0136	2	0.000426967	[55]
	CaMCa3_CaNAB_Ca4	D34_75_137	D75_137	0.0136	2	1.00653e-07	[55]
	CaMCa3_CaNAB_Ca4	PP1_D34	PP1_D	0.0136	6.8	0.2276	[55]
	CaMCa3_CaNAB_Ca4	PP1_D34_75	PP1_D75	0.0136	6.8	4.97583e-05	[55]
	CaMCa3_CaNAB_Ca4	PP1_D34_137	PP1_D137	0.0136	2	0.03121	[55]
	CaMCa3_CaNAB_Ca4	PP1_D34_75_137	PP1_D75_137	0.0136	2	7.3575e-06	[55]
	CaMCa3_CaNAB_Ca4	I1p	I1	4	3	2.146e-06	Estimated
	CaMCa3_CaNAB_Ca4	PP1_I1p	PP1_I1	5	1.4	0.005612	Estimated
	CaMCa3_CaNAB_Ca4	CK1p	CK1	2	6	0.00303933	Estimated
	CaMCa4_CaNAB_Ca4	D34	D	0.0136	6.8	0.0170233	[55]
	CaMCa4_CaNAB_Ca4	D34_75	D75	0.0136	6.8	3.72167e-06	[55]
	CaMCa4_CaNAB_Ca4	D34_137	D137	0.0136	2	0.00233433	[55]
	CaMCa4_CaNAB_Ca4	D34_75_137	D75_137	0.0136	2	5.50317e-07	[55]
	CaMCa4_CaNAB_Ca4	PP1_D34	PP1_D	0.0136	6.8	0.000756317	[55]
	CaMCa4_CaNAB_Ca4	PP1_D34_75	PP1_D75	0.0136	6.8	1.65348e-07	[55]
	CaMCa4_CaNAB_Ca4	PP1_D34_137	PP1_D137	0.0136	2	3.1935e-05	[55]
	CaMCa4_CaNAB_Ca4	PP1_D34_75_137	PP1_D75_137	0.0136	2	7.52867e-09	[55]
	CaMCa4_CaNAB_Ca4	I1p	I1	4	3	1.60512e-07	Estimated
	CaMCa4_CaNAB_Ca4	PP1_I1p	PP1_I1	5	1.4	0.00041975	Estimated
	CaMCa4_CaNAB_Ca4	CK1p	CK1	2	6	0.000227333	Estimated
CaMKII	tot_CaM_CAMKII	CaMKII_CaM	CaMKII_Thr286p_CaM	113.6	0.5	4.883e-07	[72]
	tot_CaM_CAMKII	CaMKII_Thr286	CaMKII_Thr286_305	113.6	6	5.53667e-05	[72]
	tot_autonomous_CaMKII	CaMKII_CaM	CaMKII_Thr286p_CaM	175	0.5	5.68767e-06	[72]
	tot_autonomous_CaMKII	CaMKII_Thr286	CaMKII_Thr286_305	175	6	0.0006449	[72]
	CaMKII_act	GluR_845p	GluR_845p_831p	150	1	2.00167e-05	Estimated
	CaMKII_act	GluR_I_845p	GluR_I_845p_831p	150	1	0.0001795	Estimated
CK1	CK1p	D	D137	3.4	3	0.191367	[55]
	CK1p	D34	D34_137	3.4	3	5.897e-05	[55]
	CK1p	D75	D75_137	3.4	3	0.05426	[55]
	CK1p	D34_75	D34_75_137	3.4	3	1.28922e-08	[55]
	CK1p	CDK5	CDK5p	0.6	4	0.0154702	Estimated
Cdk5	CDK5p	D	D75	4	3	0.6011	Estimated
	CDK5p	D34	D34_75	4	3	0.000185233	Estimated
	CDK5p	D137	D75_137	4	3	0.0235333	Estimated
	CDK5p	D34_137	D34_75_137	4	3	7.82117e-06	Estimated
PP2C	PP2C	D137	D	3	1	0.5741	Estimated
	PP2C	D34_137	D_34	3	1	0.0001908	Estimated
	PP2C	D75_137	D75	3	1	0.16278	Estimated
	PP2C	D34_75_137	D34_75	3	1	4.498e-08	Estimated
	Enzymatic Reactions and Parameters Used in the Model
	In our simulation, we used the ration of kb to kcat is fixed to 4, which is default setting of GENESIS/kinetikit.
	Km is calculated by Km = (kb+kcat)/(kf*NA*V) , where V is volume and NA is Avogadro’s number.
