# Supplementary material for: A Kinetic Model of Dopamine- and Calcium-Dependent Striatal Synaptic Plasticity
Source: PLoS Comput Biol. 2010 Feb 12;6(2):e1000670. doi: 10.1371/journal.pcbi.1000670 (PMC2820521; doi:10.1371/journal.pcbi.1000670)
Supplement: Table S3 — Binding reactions (0.02 MB XLS) [file pcbi.1000670.s005.xls]

## Sheet: Reactions
	Table S3. Binding reactions
	Group	Reaction			kf (uM-1sec^-1)	kb (sec^-1)	Reference
	DA	D1R + DA	⇔	D1R_DA	1.11	10	[22]
		D1R_Gs + DA	⇔	D1R_Gs_DA	3.33	10	[22]
		D1R + Gs_GDP	⇔	D1R_Gs	0.06	0.0003	[22]
		D1R_DA + Gs_GDP	⇔	D1R_Gs_DA	0.6	0.001	[22]
		D1R_Gs_DA	→	D1R_DA+Gsa_GTP+bc	20 s^-1	0 uM^-2.s^-1	[22]
		Gs_GTP	→	Gs_GDP	10 s^-1	0	[22]
		Gsa_GDP+bc	→	Gs_GDP	100	0	[22]
	AC	AC+Ca	⇔	AC_Ca	1	0.9	[22]
		AC + Gsa_GTP	⇔	AC_Gsa	38.5	50	[22]
		AC_Ca+Gsa_GTP	⇔	ACGsa_Ca	19.2	25	[22]
		AC_Gsa+ATP	⇔	AC_Gsa_ATP	0.128	0.261	[22]
		ACGsa_Ca+ATP	⇔	ACGsa_Ca_ATP	0.06	0.131	[22]
		AC_Gsa_ATP	⇔	cAMP+AC_Gsa	28.46 s^-1	0.259 uM^-1.s^-1	[22]
		ACGsa_Ca_ATP	⇔	cAMP+ACGsa_Ca	14.23 s^-1	0.13 uM^-1.s^-1	[22]
	PDE	PDE1 + CaM	⇔	PDE_CaM	0.1	1	[22]
		PDE_p	→	PDE	0.1 s^-1	0	[72]
	PKA	R2C2 +2cAMP	⇔	R2C2_cAMP2	0.035 uM^-2.s^-1	0.06	Estimated
		R2C2_cAMP2 +2cAMP	⇔	R2C2_cAMP4	0.27 uM^-2.s^-1	0.28	Estimated
		R2C2_cAMP4	⇔	2PKA_act+R2_cAMP4	0.05 s^-1	0.085 uM^-2.s^-1	Estimated
		PKA_act+D75	⇔	Inhibited_PKA1	4.6	2.4	Estimated
		PKA_act+D75_137	⇔	Inhibited_PKA2	4.6	2.4	Estimated
	PP1	PP1_I1	→	PP1_act+I1	1 s^-1	0 uM^-1.s^-1	[72]
		PP1_act+I1_p	⇔	PP1_I1_p	150	0.1	[72]
		PP1_act+D34	⇔	PP1_D34	100	0.2	[68]
		PP1_act+D34_75	⇔	PP1_D34_75	100	0.2	[68]
		PP1_act+D34_137	⇔	PP1_D34_137	100	0.2	[68]
		PP1_act+D34_75_137	⇔	PP1_D34_75_137	100	0.2	[68]
		PP1_D	→	PP1_act+D	10 s^-1	0 uM^-1.s^-1	Estimated
		PP1_D75	→	PP1_act+D75	10 s^-1	0 uM^-1.s^-1	Estimated
		PP1_D137	→	PP1_act+D137	10 s^-1	0 uM^-1.s^-1	Estimated
		PP1_D75_137	→	PP1_act+D75_137	10 s^-1	0 uM^-1.s^-1	Estimated
	PP2A	PP2A_B1+2Ca	⇔	PP2A_B1_2Ca	0.082 uM^-2.s^-1	2	Estimated
		PP2A_B2p	→	PP2A_B2	8.3 s^-1	0	Estimated
		PP2A+PP2A_B2p	⇔	PP2A_PKA	7.4	6.8	Estimated
		PP2A+PP2A_B1_2Ca	⇔	PP2A_Ca	1	0.12	Estimated
	PP2B	Ca+CaNAB	⇔	CaNAB_Ca2	10008 uM^-2.s^-1	1	[72]
		Ca+CaNAB_Ca2	⇔	CaNAB_Ca4	3.6 uM^-2.s^-1	1	[72]
		CaMCa2+CaNAB_Ca4	⇔	CaMCa2_CaNAB_Ca4	0.24	1	[72]
		CaMCa3+CaNAB_Ca4	⇔	CaMCa3_CaNAB_Ca4	22.38	1	[72]
		CaMCa4+CaNAB_Ca4	⇔	CaMCa4_CaNAB_Ca4	600	1	[72]
	CaMKII	CaMKII	→	CaMKII_Thr286	0.003 s^-1	0	[72]
		CaMKII+CaM	⇔	CaMKII_CaM	50	5	[72]
		CaMKII_thr286+CaM	⇔	CaMKII_thr286_CaM	1000	0.1	[72]
	CaM	CaM + Ca	⇔	CaM_Ca2	72 uM^-2.s^-1	72	[72]
		CaM_Ca2+ Ca	⇔	CaM_Ca3	3.6	10	[72]
		CaM_Ca3+ Ca	⇔	CaM_Ca4	0.465	10	[72]
	AMPAR	GluR	→	IR+Anchor	0.0008 s^-1	0 uM^-1.s^-1	[82]
		IR+Anchor	⇔	GluR_845p_831p	0.018	1	[82]
		GluR_I	⇔	Bult_AMPAR	1 s^-1	0.018	[82]
		GluR_I_845p	→	Bult_AMPAR	2e-05 s^-1	0	[82]
		GluR_I_845p_831p	→	Bult_AMPAR	2e-05 s^-1	0	[82]
	CK1	CK1	→	CK1p	1.54 s^-1	0	Estimated
	CDK5	CDK5p	→	CDK5	0.9 s^-1	0	Estimated
		Binding reactions and parameters used in the model
